# Supplementary material for: Nucleophilic Substitution at Tetracoordinate Phosphorus. Stereochemical Course and Mechanisms of Nucleophilic Displacement Reactions at Phosphorus in Diastereomeric cis- and trans-2-Halogeno-4-methyl-1,3,2-dioxaphosphorinan-2-thiones: Experimental and DFT Studies
Source: Molecules. 2021 Jun 15;26(12):3655. doi: 10.3390/molecules26123655 (PMC8232685; doi:10.3390/molecules26123655)
Supplement: Supplementary file 1 [file molecules-26-03655-s001.zip]

Archive with 1 entries (1 files):
- molecules-1197268-supplementary.pdf
